# Supplementary material for: Concordance of acquired mutations between metastatic lesions and liquid biopsy in metastatic colorectal cancer
Source: Future Sci OA. 2021 Nov 5;7(10):FSO757. doi: 10.2144/fsoa-2021-0059 (PMC8609982; doi:10.2144/fsoa-2021-0059)
Supplement: Supplementary file 1 [file fsoa-07-757-s1.xlsx]

## Sheet: S. table 1
Supplementary Table 1. Primer sequences for Sanger sequencing.
			sequence	product size (bp)	Tm (oC)
KRAS	exon 2	F	GCTGAAAATGACTGAATATAAACTTGT	113	55
		R	TTGTTGGATCATATTCGTCCAC
	exon 3	F	TGTGTTTCTCCCTTCTCAGGA	146
		R	AAAGAAAGCCCTCCCCAGT
	exon 4	F	GGACTCTGAAGATGTACCTATGGTC	158
		R	TTATTTCAGTGTTACTTACCTGTCTTG
NRAS	exon 2	F	GGTTTCCAACAGGTTCTTGC	153
		R	CACTGGGCCTCACCTCTATG
	exon 3	F	CACCCCCAGGATTCTTACAG	125
		R	TCGCCTGTCCTCATGTATTG
	exon 4	F	AAGCGAGTAAAAGACTCGGATG	143
		R	GTCTTGGCTGAGGTTTCAATG
BRAF	exon 15	F	TTCATGAAGACCTCACAGTAAAAA	102
		R	AAATGGATCCAGACAACTGTTC
